# Supplementary material for: The current global perspective of the knowledge-attitude-behavior of the general public towards the corona virus disease -19 pandemic: Systematic review and meta-analysis on 67,143 participants
Source: PLoS One. 2021 Dec 17;16(12):e0260240. doi: 10.1371/journal.pone.0260240 (PMC8682882; doi:10.1371/journal.pone.0260240)
Supplement: S1 File — (XLSX) [file pone.0260240.s003.xlsx]

## Sheet: KAP
Study	Developed/ing	Country	Sample size	Knowledge	Positive attitude	Negative attitude	Practice
Clements 2020	Developed	US	1070	86.8483			52.1333
Keeling 2020	Developed	Ireland	103	71.5		63
Zanin 2020	Developed	Italy	8713			55	42
Nwafor 2020	Developing	Nigeria	284	60.9
Abdelhafiz 2020	Developing	Egypt	559	94.0833		86	64.6667
McFadden 2020	Developed	US	718				89.3333
Roy 2020	Developing	India	662	91.3333		72	68
Wolf 2020	Developed	US	630	70.75		63
Geldsetzer 2020	Developed	US/UK	5974	90.5
Zhong 2020	Developing	China	6910	91.2167	90.8		97.2
Rugarabamu 2020	Developing	Tanzania	400	96	96		78.5
Azlan 2020	Developing	Malaysia	4850	88.7	83.05		85.3667
Austrian 2020	Developing	Kenya	2009	77.1667		68
Erfani 2020	Developing	Iran	8591	88.84	68	77.6	84.9667
Chen 2020	Developing	China	4061	94.355			92.55
Hayat 2020	Developing	Pakistan	1257	80.7333	74		85.3333
Lima 2020	Developing	Brazil	2259			61.4	90.7
Salman 2020	Developing	Pakistan	417	80.48	75	72.4	54.35
Cowling 2020	Developed	Hong Kong	3018			50.96	84.8433
Alzoubi 2020	Developing	Jordan	592	84.9667			81.75
Tomar 2020	Developing	India	7978	93.808	98.3		95.2
Toan 2020	Developed	US	464	96		62.1	69
Misba 2020	Developing	Kashmir	400	88.7	91		49.5
Wadood 2020	Developing	Bangladesh	320	96.2		95.4
Ssebuufu 2020	Developing	Uganda	1763	77		97	85.3
Rios-Gonzalez	Developing	Paraguay	3141		86		81.42

## Sheet: KAP-Detailed
				Knowledge								Attitude		Practice
Study	Developed/ing	Country	Sample size	Percentage	Clinical presentation	Asymptomatic	Incubation	Prevention	Transmission	High risk	Treatment	Positive	Negative	Hand washing	Wearing mask	Social distancing
Clements 2020	Developed	US	1070	86.8483	91.7	79		85	88.7	85.69	91			62.8	23.6	70
Keeling 2020	Developed	Ireland	103	71.5	90					53			63
Zanin 2020	Developed	Italy	8713										55			42
Nwafor 2020	Developing	Nigeria	284	60.9				60.9
Abdelhafiz 2020	Developing	Egypt	559	94.0833	94.6	81.8		99	95.9	98.6	94.6		86	85	36	73
McFadden 2020	Developed	US	718											95	80	93
Roy 2020	Developing	India	662	91.3333	89			97	88				72	85	37	82
Wolf 2020	Developed	US	630	70.75	71.7			69.8					63
Geldsetzer 2020	Developed	US/UK	5974	90.5	98			89	78	97
Zhong 2020	Developing	China	6910	91.2167	96.4	89.3		96.6	97.8	73.2	94	90.8			98	96.4
Rugarabamu 2020	Developing	Tanzania	400	96				98	92	98		96			80	77
Azlan 2020	Developing	Malaysia	4850	88.7	86.7	83.2		96.7	81.9	89.6	94.1	83.05		87	86.4	82.7
Austrian 2020	Developing	Kenya	2009	77.1667	82			85.5		64			68
Erfani 2020	Developing	Iran	8591	88.84	97.8		91.9	97.7	63	93.8		68	77.6	98.6	71	85.3
Chen 2020	Developing	China	4061	94.355	97.75				90.96						93.6	91.5
Hayat 2020	Developing	Pakistan	1257	80.7333	89.2	54.7		88.9	82.6	79.4	89.6	74		88.1	85.8	82.1
Lima 2020	Developing	Brazil	2259										61.4			90.7
Salman 2020	Developing	Pakistan	417	80.48	93		55.3	87.5	94.7	71.9		75	72.4	65.4	43.3
Cowling 2020	Developed	Hong Kong	3018										50.96	85.53	90.33	78.67
Alzoubi 2020	Developing	Jordan	592	84.9667	92			84			78.9			98.8	64.7
Tomar 2020	Developing	India	7978	93.808	95.98			97.92	91.97	86.12	97.05	98.3		94	94	97.6
Toan 2020	Developed	US	464	96	96								62.1	99.1	9	98.9
Misba 2020	Developing	Kashmir	400	88.7		84.5		97.5	94	74.5	93	91			26.5	72.5
Wadood 2020	Developing	Bangladesh	320	96.2				96.2					95.4
Ssebuufu 2020	Developing	Uganda	1763	77				80.7			73.3		97			85.3
Rios-Gonzalez	Developing	Paraguay	3141									86			74.31	88.53
